# Supplementary material for: Single component CRISPR-mediated base-editors for Agrobacterium and their use to develop an improved suite of strains
Source: Biodes Res. 2025 Feb 27;7(1):100001. doi: 10.1016/j.bidere.2025.100001 (PMC12709902; doi:10.1016/j.bidere.2025.100001)
Supplement: Supplementary file S1 [file mmc1.xlsx]

## Sheet: PEN202
CHROM	POS	TYPE	REF	ALT	EVIDENCE	FTYPE	STRAND	NT_POS	AA_POS	EFFECT	LOCUS_TAG	GENE	PRODUCT
2	1777558	snp	C	T	T:53 C:0	CDS	-	595/3147	199/1048	missense_variant c.595G>A p.Gly199Ser	LINBJNHN_01585	mdtB	Multidrug resistance protein MdtB
1	821991	snp	C	T	T:20 C:0	CDS	-	347/348	116/115	splice_region_variant&stop_retained_variant c.347G>A p.Ter116Ter	LINBJNHN_03199		hypothetical protein
1	952431	snp	C	T	T:20 C:0	CDS	+	930/1998	310/665	synonymous_variant c.930C>T p.Thr310Thr	LINBJNHN_03335	nuoL	NADH-quinone oxidoreductase subunit L
1	2617120	snp	G	A	A:31 G:0	CDS	-	422/2742	141/913	missense_variant c.422C>T p.Ala141Val	LINBJNHN_04936	infB	Translation initiation factor IF-2
1	2819174	snp	C	T	T:31 C:0	CDS	-	438/594	146/197	synonymous_variant c.438G>A p.Leu146Leu	LINBJNHN_05145		hypothetical protein

## Sheet: PEN204
CHROM	POS	TYPE	REF	ALT	EVIDENCE	FTYPE	STRAND	NT_POS	AA_POS	EFFECT	LOCUS_TAG	GENE	PRODUCT
2	21941	snp	C	T	T:187 C:7	CDS	+	544/1647	182/548	synonymous_variant c.544C>T p.Leu182Leu	LINBJNHN_00021	gsiA_1	Glutathione import ATP-binding protein GsiA
1	34030	snp	C	T	T:116 C:0	CDS	+	610/1077	204/358	missense_variant c.610C>T p.Leu204Phe	LINBJNHN_02400		PhoH-like protein
2	42899	snp	G	A	A:185 G:0
4	63077	snp	C	T	T:130 C:0	CDS	+	774/1959	258/652	synonymous_variant c.774C>T p.Cys258Cys	LINBJNHN_05228	virD4	Protein VirD4
2	76356	snp	G	A	A:178 G:0	CDS	-	779/1224	260/407	missense_variant c.779C>T p.Pro260Leu	LINBJNHN_00063		hypothetical protein
2	140043	snp	G	A	A:162 G:1	CDS	-	139/825	47/274	missense_variant c.139C>T p.Arg47Cys	LINBJNHN_00129	kduI	4-deoxy-L-threo-5-hexosulose-uronate ketol-isomerase
4	186410	snp	G	A	A:107 G:1	CDS	+	814/1215	272/404	missense_variant c.814G>A p.Glu272Lys	LINBJNHN_05351		hypothetical protein
3	187689	snp	T	C	C:161 T:0	CDS	+	105/1125	35/374	synonymous_variant c.105T>C p.Asp35Asp	LINBJNHN_02025	iolG_9	Inositol 2-dehydrogenase/D-chiro-inositol 3-dehydrogenase
1	223372	snp	C	T	T:131 C:1	CDS	-	531/1122	177/373	synonymous_variant c.531G>A p.Ala177Ala	LINBJNHN_02603	flgI	Flagellar P-ring protein
2	255155	snp	G	A	A:150 G:3	CDS	+	702/903	234/300	synonymous_variant c.702G>A p.Leu234Leu	LINBJNHN_00229	gltI_2	Glutamate/aspartate import solute-binding protein
2	303654	snp	G	A	A:127 G:0	CDS	+	423/951	141/316	synonymous_variant c.423G>A p.Ala141Ala	LINBJNHN_00269		Putative thiamine biosynthesis protein
1	322355	snp	C	T	T:87 C:0	CDS	-	888/1272	296/423	missense_variant c.888G>A p.Met296Ile	LINBJNHN_02698	purD	Phosphoribosylamine--glycine ligase
3	347728	snp	C	T	T:125 C:0	CDS	+	1388/1539	463/512	missense_variant c.1388C>T p.Ser463Phe	LINBJNHN_02178		IS3 family transposase ISAtu3
2	355940	snp	G	A	A:124 G:0
2	378985	snp	G	A	A:102 G:0	CDS	-	1734/2430	578/809	synonymous_variant c.1734C>T p.Ile578Ile	LINBJNHN_00335	quiA	Quinate/shikimate dehydrogenase (quinone)
2	402985	snp	G	A	A:135 G:1	CDS	-	878/930	293/309	missense_variant c.878C>T p.Pro293Leu	LINBJNHN_00354	xypA	Xylitol-binding protein
2	480056	snp	G	A	A:157 G:0	CDS	-	423/1596	141/531	synonymous_variant c.423C>T p.Ile141Ile	LINBJNHN_00420	appA_4	Oligopeptide-binding protein AppA
1	605899	snp	C	T	T:108 C:1	CDS	-	1024/2196	342/731	missense_variant c.1024G>A p.Asp342Asn	LINBJNHN_02984	mtgA_1	Biosynthetic peptidoglycan transglycosylase
2	639777	snp	G	A	A:113 G:0	CDS	+	664/747	222/248	missense_variant c.664G>A p.Glu222Lys	LINBJNHN_00572	etfB	Electron transfer flavoprotein subunit beta
1	649024	snp	C	T	T:93 C:0	CDS	+	1182/1992	394/663	synonymous_variant c.1182C>T p.Phe394Phe	LINBJNHN_03033	ccmF	Cytochrome c-type biogenesis protein CcmF
1	682593	snp	G	A	A:66 G:0
1	693385	snp	C	T	T:85 C:0	CDS	+	686/1218	229/405	missense_variant c.686C>T p.Ser229Leu	LINBJNHN_03072	ddmA1	Dicamba O-demethylase 1, ferredoxin reductase component
2	697270	snp	G	A	A:64 G:3	CDS	+	342/1086	114/361	synonymous_variant c.342G>A p.Ser114Ser	LINBJNHN_00631		hypothetical protein
2	763550	snp	G	A	A:105 G:0	CDS	-	2581/5457	861/1818	missense_variant c.2581C>T p.Leu861Phe	LINBJNHN_00666	yfhM	Alpha-2-macroglobulin
2	807436	snp	G	A	A:88 G:0	CDS	+	882/1011	294/336	synonymous_variant c.882G>A p.Ser294Ser	LINBJNHN_00708	gapA	Glyceraldehyde-3-phosphate dehydrogenase 1
1	813516	snp	C	T	T:71 C:0	CDS	-	600/675	200/224	synonymous_variant c.600G>A p.Arg200Arg	LINBJNHN_03192	purN	Phosphoribosylglycinamide formyltransferase
2	815468	snp	G	A	A:83 G:0
1	850613	snp	C	T	T:81 C:2	CDS	+	309/1224	103/407	synonymous_variant c.309C>T p.Val103Val	LINBJNHN_03225	rfnT	Riboflavin transporter RfnT
2	945936	snp	G	A	A:119 G:0	CDS	+	2586/3327	862/1108	synonymous_variant c.2586G>A p.Leu862Leu	LINBJNHN_00835		hypothetical protein
2	946171	snp	G	A	A:118 G:2	CDS	+	2821/3327	941/1108	missense_variant c.2821G>A p.Glu941Lys	LINBJNHN_00835		hypothetical protein
2	949341	snp	G	A	A:137 G:1	CDS	+	253/879	85/292	missense_variant c.253G>A p.Glu85Lys	LINBJNHN_00837		hypothetical protein
1	1058781	snp	C	T	T:74 C:0	CDS	+	1116/1134	372/377	synonymous_variant c.1116C>T p.Ile372Ile	LINBJNHN_03434	mmpA	Metalloprotease MmpA
1	1158492	snp	C	T	T:78 C:1	CDS	-	168/621	56/206	synonymous_variant c.168G>A p.Leu56Leu	LINBJNHN_03534		hypothetical protein
1	1175587	snp	G	A	A:76 G:0
1	1181749	snp	G	A	A:82 G:0	CDS	-	1491/2793	497/930	synonymous_variant c.1491C>T p.Ile497Ile	LINBJNHN_03562	gyrA	DNA gyrase subunit A
2	1274374	snp	C	T	T:72 C:0	CDS	-	589/984	197/327	missense_variant c.589G>A p.Glu197Lys	LINBJNHN_01127	galE_2	UDP-glucose 4-epimerase
1	1353483	snp	G	A	A:87 G:0
2	1354695	snp	C	T	T:166 C:0	CDS	+	768/1041	256/346	synonymous_variant c.768C>T p.Phe256Phe	LINBJNHN_01198	tgnB_1	Flavin-dependent trigonelline monooxygenase, oxygenase component
2	1387366	snp	C	T	T:71 C:0	CDS	+	71/444	24/147	missense_variant c.71C>T p.Thr24Met	LINBJNHN_01231	accB_1	Biotin carboxyl carrier protein of acetyl-CoA carboxylase
2	1463913	snp	C	T	T:111 C:0	CDS	-	763/1482	255/493	missense_variant c.763G>A p.Asp255Asn	LINBJNHN_01299		hypothetical protein
1	1543885	snp	C	T	T:89 C:0	CDS	-	280/2241	94/746	missense_variant c.280G>A p.Glu94Lys	LINBJNHN_03922	pal_2	Peptidoglycan-associated lipoprotein
2	1590286	snp	C	T	T:91 C:0	CDS	-	515/831	172/276	stop_gained c.515G>A p.Trp172*	LINBJNHN_01413		hypothetical protein
2	1635827	snp	C	T	T:72 C:1	CDS	+	618/1230	206/409	synonymous_variant c.618C>T p.Ile206Ile	LINBJNHN_01456	setC	Sugar efflux transporter C
1	1666868	snp	G	A	A:90 G:0	CDS	-	630/906	210/301	synonymous_variant c.630C>T p.Leu210Leu	LINBJNHN_04059	rhaS_5	HTH-type transcriptional activator RhaS
1	1723645	snp	G	A	A:97 G:0
1	1766768	snp	G	A	A:88 G:0
2	1787466	snp	C	T	T:125 C:0	CDS	+	249/1452	83/483	synonymous_variant c.249C>T p.Ile83Ile	LINBJNHN_01594	vdh	Vanillin dehydrogenase
2	1842784	snp	C	T	T:122 C:0	CDS	+	777/1068	259/355	synonymous_variant c.777C>T p.Val259Val	LINBJNHN_01640	ropA_1	Outer membrane protein IIIA
1	1872537	snp	G	A	A:121 G:0	CDS	-	306/846	102/281	synonymous_variant c.306C>T p.Leu102Leu	LINBJNHN_04250		hypothetical protein
2	1890383	snp	C	T	T:143 C:0	CDS	+	1122/2790	374/929	synonymous_variant c.1122C>T p.Gly374Gly	LINBJNHN_01682	acnB	Aconitate hydratase B
2	1948676	snp	C	T	T:164 C:0	CDS	+	796/1062	266/353	missense_variant c.796C>T p.His266Tyr	LINBJNHN_01733	potA_4	Spermidine/putrescine import ATP-binding protein PotA
1	1981581	snp	G	A	A:128 G:0	CDS	+	1069/1134	357/377	missense_variant c.1069G>A p.Asp357Asn	LINBJNHN_04352	lldD_3	L-lactate dehydrogenase
1	2092920	snp	G	A	A:94 G:1	CDS	-	510/648	170/215	synonymous_variant c.510C>T p.Gly170Gly	LINBJNHN_04469	chpT	Protein phosphotransferase ChpT
1	2126378	snp	G	A	A:119 G:0	CDS	+	445/939	149/312	missense_variant c.445G>A p.Asp149Asn	LINBJNHN_04503	yclQ	Petrobactin-binding protein YclQ
1	2162493	snp	G	A	A:100 G:0	CDS	+	684/960	228/319	stop_gained c.684G>A p.Trp228*	LINBJNHN_04537	yihV	Sulfofructose kinase
1	2281245	snp	G	A	A:95 G:1	CDS	+	628/4161	210/1386	missense_variant c.628G>A p.Glu210Lys	LINBJNHN_04637		hypothetical protein
1	2323764	snp	G	A	A:91 G:1	CDS	+	412/1617	138/538	missense_variant c.412G>A p.Glu138Lys	LINBJNHN_04676		hypothetical protein
1	2336144	snp	G	A	A:94 G:0	CDS	-	789/1224	263/407	synonymous_variant c.789C>T p.Leu263Leu	LINBJNHN_04689	argG	Argininosuccinate synthase
1	2367321	snp	G	A	A:48 G:0	CDS	+	816/1572	272/523	synonymous_variant c.816G>A p.Leu272Leu	LINBJNHN_04721	ffh	Signal recognition particle protein
1	2391910	snp	G	A	A:102 G:0	CDS	+	890/915	297/304	missense_variant c.890G>A p.Arg297Lys	LINBJNHN_04743		hypothetical protein
1	2434958	snp	G	A	A:106 G:0	CDS	-	240/339	80/112	synonymous_variant c.240C>T p.Ile80Ile	LINBJNHN_04772	fdxA_2	Ferredoxin-2
1	2445707	snp	G	A	A:105 G:0	CDS	+	78/705	26/234	missense_variant c.78G>A p.Met26Ile	LINBJNHN_04780	ftsK	DNA translocase FtsK
1	2511279	snp	G	A	A:113 G:0	CDS	-	1137/1617	379/538	synonymous_variant c.1137C>T p.Leu379Leu	LINBJNHN_04844	purH	Bifunctional purine biosynthesis protein PurH
1	2520379	snp	G	A	A:118 G:0	CDS	-	958/1884	320/627	stop_gained c.958C>T p.Gln320*	LINBJNHN_04852	mnmG	tRNA uridine 5-carboxymethylaminomethyl modification enzyme MnmG
1	2521316	snp	G	A	A:124 G:0	CDS	-	21/1884	7/627	synonymous_variant c.21C>T p.Val7Val	LINBJNHN_04852	mnmG	tRNA uridine 5-carboxymethylaminomethyl modification enzyme MnmG
1	2531178	snp	G	A	A:114 G:0
1	2573293	snp	G	A	A:87 G:1	CDS	+	528/966	176/321	synonymous_variant c.528G>A p.Pro176Pro	LINBJNHN_04901		hypothetical protein
1	2576594	snp	G	A	A:80 G:0	CDS	-	321/714	107/237	synonymous_variant c.321C>T p.Leu107Leu	LINBJNHN_04903		hypothetical protein
1	2602860	snp	C	T	T:50 C:1	CDS	+	769/1131	257/376	missense_variant c.769C>T p.Arg257Trp	LINBJNHN_04923	recF	DNA replication and repair protein RecF
1	2683247	snp	C	T	T:149 C:1	CDS	-	78/597	26/198	synonymous_variant c.78G>A p.Ala26Ala	LINBJNHN_04997		hypothetical protein
1	2688823	snp	C	T	T:151 C:1	CDS	-	85/711	29/236	missense_variant c.85G>A p.Ala29Thr	LINBJNHN_05004		hypothetical protein
1	2774565	snp	C	T	T:157 C:0	CDS	-	11/1104	4/367	missense_variant c.11G>A p.Arg4Lys	LINBJNHN_05094	takP_3	Alpha-keto acid-binding periplasmic protein TakP
1	2778368	snp	C	T	T:124 C:0	CDS	+	156/399	52/132	synonymous_variant c.156C>T p.Ile52Ile	LINBJNHN_05099	infC	Translation initiation factor IF-3
1	2810186	snp	C	T	T:111 C:0	CDS	-	787/1290	263/429	missense_variant c.787G>A p.Asp263Asn	LINBJNHN_05134	rsmB_2	Ribosomal RNA small subunit methyltransferase B

## Sheet: PEN502
CHROM	POS	TYPE	REF	ALT	EVIDENCE	FTYPE	STRAND	NT_POS	AA_POS	EFFECT	LOCUS_TAG	GENE	PRODUCT
1	62771	snp	C	T	T:39 C:0	CDS	+	543/567	181/188	synonymous_variant c.543C>T p.Phe181Phe	NKBDCGEN_00056	ves_1	Protein Ves
2	381295	snp	G	A	A:82 G:0	CDS	-	756/1029	252/342	synonymous_variant c.756C>T p.Ile252Ile	NKBDCGEN_00499	ddpB_1	putative D,D-dipeptide transport system permease protein DdpB
3	418910	snp	C	T	T:84 C:0
3	460585	snp	C	T	T:72 C:0	CDS	-	2712/2916	904/971	synonymous_variant c.2712G>A p.Val904Val	NKBDCGEN_02621		hypothetical protein
3	587026	snp	C	T	T:56 C:0
2	613823	snp	G	A	A:66 G:0	CDS	-	1785/2349	595/782	synonymous_variant c.1785C>T p.Ile595Ile	NKBDCGEN_00703	metE	5-methyltetrahydropteroyltriglutamate-- homocysteine methyltransferase
2	668535	snp	C	T	T:63 C:0
3	1045780	snp	C	T	T:58 C:1	CDS	-	484/1194	162/397	missense_variant c.484G>A p.Glu162Lys	NKBDCGEN_03204		hypothetical protein
3	1232138	snp	C	T	T:60 C:0	CDS	-	268/579	90/192	missense_variant c.268G>A p.Ala90Thr	NKBDCGEN_03408		hypothetical protein
2	1339847	snp	C	T	T:79 C:0	CDS	-	158/228	53/75	missense_variant c.158G>A p.Arg53His	NKBDCGEN_01364	rpsU	30S ribosomal protein S21
2	1382956	snp	C	T	T:78 C:0
2	1388730	snp	C	T	T:79 C:0
3	1493742	snp	C	T	T:68 C:1	CDS	-	97/657	33/218	missense_variant c.97G>A p.Asp33Asn	NKBDCGEN_03672		hypothetical protein
3	1610306	snp	C	T	T:61 C:0	CDS	-	14/1035	5/344	missense_variant c.14G>A p.Gly5Glu	NKBDCGEN_03791	cobU	Nicotinate-nucleotide--dimethylbenzimidazole phosphoribosyltransferase
3	1854537	snp	G	A	A:75 G:0
3	1913688	snp	C	T	T:54 C:1
3	2076780	snp	G	A	A:72 G:1	CDS	+	325/447	109/148	missense_variant c.325G>A p.Glu109Lys	NKBDCGEN_04246		hypothetical protein
3	2447665	snp	C	T	T:58 C:0	CDS	-	232/1146	78/381	missense_variant c.232G>A p.Glu78Lys	NKBDCGEN_04585	sucC	Succinate--CoA ligase [ADP-forming] subunit beta
3	2639184	snp	C	T	T:62 C:0	CDS	-	625/1134	209/377	missense_variant c.625G>A p.Glu209Lys	NKBDCGEN_04761	uxaB	Altronate oxidoreductase

## Sheet: PEN504
CHROM	POS	TYPE	REF	ALT	EVIDENCE	FTYPE	STRAND	NT_POS	AA_POS	EFFECT	LOCUS_TAG	GENE	PRODUCT
NKBDCGEN_3	50596	snp	C	T	T:44 C:0	CDS	+	742/2334	248/777	stop_gained c.742C>T p.Gln248*	NKBDCGEN_02223		hypothetical protein
NKBDCGEN_3	65584	snp	C	T	T:49 C:1
NKBDCGEN_2	99417	snp	G	A	A:57 G:0	CDS	-	981/1293	327/430	synonymous_variant c.981C>T p.Ile327Ile	NKBDCGEN_00252	yesO_1	Putative ABC transporter substrate-binding protein YesO
NKBDCGEN_3	183292	snp	C	T	T:61 C:2	CDS	-	381/1299	127/432	synonymous_variant c.381G>A p.Val127Val	NKBDCGEN_02346	hisD	Histidinol dehydrogenase
NKBDCGEN_3	199257	snp	C	T	T:60 C:0	CDS	+	144/651	48/216	synonymous_variant c.144C>T p.Ile48Ile	NKBDCGEN_02366	rhtB_2	Homoserine/homoserine lactone efflux protein
NKBDCGEN_3	278695	snp	C	T	T:40 C:1	CDS	-	133/309	45/102	missense_variant c.133G>A p.Asp45Asn	NKBDCGEN_02444		hypothetical protein
NKBDCGEN_3	346018	snp	C	T	T:46 C:0	CDS	-	586/777	196/258	missense_variant c.586G>A p.Glu196Lys	NKBDCGEN_02502		hypothetical protein
NKBDCGEN_3	453867	snp	C	T	T:45 C:0	CDS	+	739/1047	247/348	missense_variant c.739C>T p.Arg247Cys	NKBDCGEN_02612	ispH	4-hydroxy-3-methylbut-2-enyl diphosphate reductase
NKBDCGEN_3	490371	snp	G	A	A:40 G:1	CDS	+	284/921	95/306	missense_variant c.284G>A p.Gly95Glu	NKBDCGEN_02644		hypothetical protein
NKBDCGEN_2	515592	snp	G	A	A:36 G:0	CDS	+	685/1173	229/390	missense_variant c.685G>A p.Glu229Lys	NKBDCGEN_00612	acdA	Acyl-CoA dehydrogenase
NKBDCGEN_3	663556	snp	G	A	A:45 G:0
NKBDCGEN_3	741806	snp	G	A	A:45 G:1	CDS	-	750/2025	250/674	synonymous_variant c.750C>T p.Phe250Phe	NKBDCGEN_02907		hypothetical protein
NKBDCGEN_3	754552	snp	G	A	A:39 G:1
NKBDCGEN_3	786721	snp	G	A	A:48 G:0	CDS	-	771/1170	257/389	synonymous_variant c.771C>T p.Asn257Asn	NKBDCGEN_02952		hypothetical protein
NKBDCGEN_2	792725	snp	C	T	T:56 C:0	CDS	-	819/843	273/280	synonymous_variant c.819G>A p.Gln273Gln	NKBDCGEN_00876		hypothetical protein
NKBDCGEN_2	796702	snp	G	A	A:39 G:4
NKBDCGEN_2	797831	snp	C	T	T:55 C:0
NKBDCGEN_2	798155	snp	G	A	A:57 G:0	CDS	+	261/1983	87/660	synonymous_variant c.261G>A p.Thr87Thr	NKBDCGEN_00882	tktA	Transketolase 1
NKBDCGEN_3	810452	snp	C	T	T:49 C:0	CDS	-	156/594	52/197	synonymous_variant c.156G>A p.Leu52Leu	NKBDCGEN_02975	yibF	putative GST-like protein YibF
NKBDCGEN_2	823907	snp	G	A	A:44 G:0
NKBDCGEN_3	846545	snp	C	T	T:43 C:0
NKBDCGEN_2	868152	snp	C	T	T:40 C:0	CDS	-	783/1458	261/485	synonymous_variant c.783G>A p.Leu261Leu	NKBDCGEN_00944	ansP1	L-asparagine permease 1
NKBDCGEN_3	895899	snp	C	T	T:35 C:1	CDS	-	420/1440	140/479	synonymous_variant c.420G>A p.Thr140Thr	NKBDCGEN_03054	phrA	Deoxyribodipyrimidine photo-lyase
NKBDCGEN_3	898899	snp	G	A	A:39 G:0	CDS	+	390/405	130/134	synonymous_variant c.390G>A p.Ala130Ala	NKBDCGEN_03059		hypothetical protein
NKBDCGEN_2	916101	snp	G	A	A:49 G:0
NKBDCGEN_3	945977	snp	C	T	T:50 C:0	CDS	+	1882/2082	628/693	synonymous_variant c.1882C>T p.Leu628Leu	NKBDCGEN_03111	nqo3	NADH-quinone oxidoreductase chain 3
NKBDCGEN_3	948851	snp	G	A	A:30 G:0	CDS	+	308/309	103/102	splice_region_variant&stop_retained_variant c.308G>A p.Ter103Ter	NKBDCGEN_03115	nuoK	NADH-quinone oxidoreductase subunit K
NKBDCGEN_3	998535	snp	C	T	T:31 C:0	CDS	-	183/615	61/204	synonymous_variant c.183G>A p.Ala61Ala	NKBDCGEN_03164	aat	Leucyl/phenylalanyl-tRNA--protein transferase
NKBDCGEN_2	1010816	snp	C	T	T:41 C:0	CDS	+	1200/1539	400/512	synonymous_variant c.1200C>T p.Asp400Asp	NKBDCGEN_01074		hypothetical protein
NKBDCGEN_3	1024072	snp	C	T	T:25 C:1	CDS	-	82/6369	28/2122	missense_variant c.82G>A p.Glu28Lys	NKBDCGEN_03182		hypothetical protein
NKBDCGEN_3	1033231	snp	G	A	A:49 G:1	CDS	-	1157/1248	386/415	missense_variant c.1157C>T p.Ser386Leu	NKBDCGEN_03194		hypothetical protein
NKBDCGEN_3	1050054	snp	G	A	A:48 G:0	CDS	+	310/927	104/308	missense_variant c.310G>A p.Asp104Asn	NKBDCGEN_03209	tsf	Elongation factor Ts
NKBDCGEN_2	1084555	snp	G	A	A:23 G:0
NKBDCGEN_2	1086265	snp	G	A	A:44 G:1	CDS	-	56/1722	19/573	missense_variant c.56C>T p.Ser19Phe	NKBDCGEN_01143		hypothetical protein
NKBDCGEN_2	1121131	snp	C	T	T:45 C:0
NKBDCGEN_2	1236610	snp	C	T	T:45 C:0	CDS	+	282/3141	94/1046	synonymous_variant c.282C>T p.Phe94Phe	NKBDCGEN_01268	ttgB_1	putative efflux pump membrane transporter TtgB
NKBDCGEN_3	1311005	snp	C	T	T:42 C:0	CDS	-	218/960	73/319	missense_variant c.218G>A p.Arg73His	NKBDCGEN_03496	rihB	Pyrimidine-specific ribonucleoside hydrolase RihB
NKBDCGEN_2	1356175	snp	C	T	T:44 C:0	CDS	-	2419/2463	807/820	missense_variant c.2419G>A p.Asp807Asn	NKBDCGEN_01377	malP	Maltodextrin phosphorylase
NKBDCGEN_2	1424453	snp	C	T	T:44 C:0	CDS	+	166/981	56/326	missense_variant c.166C>T p.His56Tyr	NKBDCGEN_01440	yqjG_1	Glutathionyl-hydroquinone reductase YqjG
NKBDCGEN_3	1428735	snp	G	A	A:23 G:0
NKBDCGEN_2	1456120	snp	C	T	T:48 C:0	CDS	+	432/2625	144/874	synonymous_variant c.432C>T p.Ile144Ile	NKBDCGEN_01467	clpB	Chaperone protein ClpB
NKBDCGEN_3	1493894	snp	G	A	A:52 G:0
NKBDCGEN_3	1541740	snp	G	A	A:56 G:0	CDS	-	291/756	97/251	synonymous_variant c.291C>T p.Thr97Thr	NKBDCGEN_03725	sufC	putative ATP-dependent transporter SufC
NKBDCGEN_2	1569671	snp	C	T	T:36 C:0	CDS	-	154/510	52/169	missense_variant c.154G>A p.Asp52Asn	NKBDCGEN_01571		hypothetical protein
NKBDCGEN_3	1685965	snp	C	T	T:64 C:0	CDS	+	264/888	88/295	synonymous_variant c.264C>T p.Phe88Phe	NKBDCGEN_03876	rlmB_1	23S rRNA (guanosine-2'-O-)-methyltransferase RlmB
NKBDCGEN_3	1731111	snp	G	A	A:53 G:0
NKBDCGEN_3	1739599	snp	C	T	T:44 C:1	CDS	-	721/1122	241/373	missense_variant c.721G>A p.Glu241Lys	NKBDCGEN_03933	hflK	Modulator of FtsH protease HflK
NKBDCGEN_2	1779240	snp	C	T	T:37 C:1	CDS	-	150/1740	50/579	synonymous_variant c.150G>A p.Ser50Ser	NKBDCGEN_01757		hypothetical protein
NKBDCGEN_2	1782044	snp	G	A	A:40 G:0	CDS	-	945/1458	315/485	synonymous_variant c.945C>T p.Phe315Phe	NKBDCGEN_01759	gltX_2	Glutamate--tRNA ligase
NKBDCGEN_2	1825098	snp	C	T	T:38 C:0
NKBDCGEN_3	1838473	snp	G	A	A:35 G:0	CDS	-	720/774	240/257	synonymous_variant c.720C>T p.Ile240Ile	NKBDCGEN_04022		hypothetical protein
NKBDCGEN_2	1858124	snp	C	T	T:26 C:0
NKBDCGEN_3	1868572	snp	C	T	T:48 C:0
NKBDCGEN_2	1870086	snp	C	T	T:50 C:1	CDS	-	586/801	196/266	missense_variant c.586G>A p.Asp196Asn	NKBDCGEN_01835	iolN	3-dehydro-scyllo-inosose hydrolase
NKBDCGEN_2	1886132	snp	C	T	T:34 C:0
NKBDCGEN_3	1911269	snp	C	T	T:53 C:0	CDS	+	470/795	157/264	missense_variant c.470C>T p.Ala157Val	NKBDCGEN_04089	yfiH	Polyphenol oxidase
NKBDCGEN_2	2020233	snp	C	T	T:62 C:0	CDS	+	333/1011	111/336	synonymous_variant c.333C>T p.Ile111Ile	NKBDCGEN_01970		hypothetical protein
NKBDCGEN_2	2062869	snp	C	T	T:41 C:0	CDS	+	927/966	309/321	synonymous_variant c.927C>T p.Ser309Ser	NKBDCGEN_02008	dapA_4	4-hydroxy-tetrahydrodipicolinate synthase
NKBDCGEN_2	2140976	snp	C	T	T:43 C:1	CDS	-	736/1884	246/627	missense_variant c.736G>A p.Gly246Ser	NKBDCGEN_02072	acoR	Acetoin catabolism regulatory protein
NKBDCGEN_3	2149743	snp	C	T	T:51 C:0
NKBDCGEN_2	2203219	snp	G	A	A:53 G:0	CDS	+	998/999	333/332	splice_region_variant&stop_retained_variant c.998G>A p.Ter333Ter	NKBDCGEN_02123	lsrD_3	Autoinducer 2 import system permease protein LsrD
NKBDCGEN_3	2231360	snp	G	A	A:44 G:1	CDS	+	175/1575	59/524	missense_variant c.175G>A p.Asp59Asn	NKBDCGEN_04401	pntA	NAD(P) transhydrogenase subunit alpha
NKBDCGEN_3	2233125	snp	G	A	A:44 G:0	CDS	+	346/1434	116/477	missense_variant c.346G>A p.Asp116Asn	NKBDCGEN_04402	pntB	NAD(P) transhydrogenase subunit beta
NKBDCGEN_3	2272314	snp	G	A	A:50 G:0	CDS	-	619/627	207/208	missense_variant c.619C>T p.Arg207Cys	NKBDCGEN_04440		hypothetical protein
NKBDCGEN_3	2390354	snp	G	A	A:46 G:1	CDS	+	250/1209	84/402	missense_variant c.250G>A p.Asp84Asn	NKBDCGEN_04538	murG_2	UDP-N-acetylglucosamine--N-acetylmuramyl- (pentapeptide) pyrophosphoryl-undecaprenol N-acetylglucosamine transferase
NKBDCGEN_3	2398283	snp	G	A	A:43 G:0	CDS	-	891/1920	297/639	synonymous_variant c.891C>T p.Ile297Ile	NKBDCGEN_04544	exoI	Beta-hexosaminidase
NKBDCGEN_3	2459093	snp	G	A	A:34 G:0	CDS	-	13/1098	5/365	missense_variant c.13C>T p.Leu5Phe	NKBDCGEN_04598	tsaD	tRNA N6-adenosine threonylcarbamoyltransferase
NKBDCGEN_3	2525294	snp	C	T	T:44 C:0	CDS	-	342/654	114/217	synonymous_variant c.342G>A p.Leu114Leu	NKBDCGEN_04665		hypothetical protein
NKBDCGEN_3	2588987	snp	G	A	A:51 G:0
NKBDCGEN_3	2632096	snp	G	A	A:65 G:1
NKBDCGEN_3	2663980	snp	C	T	T:51 C:0
NKBDCGEN_3	2672803	snp	G	A	A:42 G:0	CDS	+	567/2436	189/811	missense_variant c.567G>A p.Met189Ile	NKBDCGEN_04794	gyrB_2	DNA gyrase subunit B
NKBDCGEN_3	2701395	snp	C	T	T:34 C:0	CDS	-	91/747	31/248	missense_variant c.91G>A p.Glu31Lys	NKBDCGEN_04816	baeR_2	Transcriptional regulatory protein BaeR
NKBDCGEN_3	2762162	snp	C	T	T:52 C:0	CDS	-	383/1266	128/421	missense_variant c.383G>A p.Arg128Lys	NKBDCGEN_04868		Tn3 family transposase TnXax1
NKBDCGEN_3	2862401	snp	C	T	T:53 C:0	CDS	+	538/1248	180/415	missense_variant c.538C>T p.His180Tyr	NKBDCGEN_04963	dadA1_4	D-amino acid dehydrogenase 1
NKBDCGEN_3	2928644	snp	C	T	T:43 C:2	CDS	-	512/561	171/186	missense_variant c.512G>A p.Arg171His	NKBDCGEN_05033	rutB_2	Peroxyureidoacrylate/ureidoacrylate amidohydrolase RutB
NKBDCGEN_3	2933203	snp	C	T	T:40 C:0	CDS	-	732/1203	244/400	synonymous_variant c.732G>A p.Pro244Pro	NKBDCGEN_05038	dgoD_4	D-galactonate dehydratase
NKBDCGEN_3	2937981	snp	C	T	T:35 C:0	CDS	-	81/477	27/158	synonymous_variant c.81G>A p.Pro27Pro	NKBDCGEN_05043	ybaK	Cys-tRNA(Pro)/Cys-tRNA(Cys) deacylase YbaK
